# Supplementary material for: Modeling of a Soft-Rigid Gripper Actuated by a Linear-Extension Soft Pneumatic Actuator
Source: Sensors (Basel). 2021 Jan 12;21(2):493. doi: 10.3390/s21020493 (PMC7826651; doi:10.3390/s21020493)
Supplement: Supplementary file 1 [file sensors-21-00493-s001.zip]

Archive with 1 entries (1 files):
- sensors-1041895-supplementary.mp4
